# Supplementary material for: Development and characterization of microsatellite markers for the tsetse species Glossina brevipalpis and preliminary population genetics analyses
Source: Parasite. 2023 Sep 15;30:34. doi: 10.1051/parasite/2023038 (PMC10503490; doi:10.1051/parasite/2023038)
Supplement: Supplementary file 2 — Supplementary Table 1: Selected primers for Glossina brevipalpis microsatellite that produce PCR product length of 180–300 nucleotides with minimum 13 repeat of each motif. [file parasite-30-34-s2.zip]

Archive with 1 entries (1 files):
- parasite230088-2-olm.xlsx
