# Supplementary material for: Development and characterization of microsatellite markers for the tsetse species Glossina brevipalpis and preliminary population genetics analyses
Source: Parasite. 2023 Sep 15;30:34. doi: 10.1051/parasite/2023038 (PMC10503490; doi:10.1051/parasite/2023038)
Supplement: Supplementary file 2 — Supplementary Table 1: Selected primers for Glossina brevipalpis microsatellite that produce PCR product length of 180–300 nucleotides with minimum 13 repeat of each motif. [file parasite-30-34-s2.zip › parasite230088-2-olm.xlsx]

## Sheet: Sheet1
Supplementary table 1. Selected primers for Glossina brevipalpalis microsatellite that produce PCR product length of 180-300 nucleotides with a minimum of 13 repeats of each motif.
					*showing expected fragment size
name	records_id	combined_id	primer	left	primer_name	left_sequence	left_tm	left_gc	left_self_end	left_self_any	left_hairpin	left_end_stability	left_penalty	right	Primers_name	right_sequence	right_tm	right_gc	right_self_end	right_self_any	right_hairpin	right_end_stability	right_penalty	pair_product_size	pair_compl_end	pair_compl_any	pair_penalty	duplicate	motif	motif	Repeat
264970	145238	4757	0	91,25	Gbrev_1	CTTGGTTAAGGGTGCAGATAAATAC	58.742	40	0	0	0	1.89	0.742343	304,19	Gbrev_1R	TTTCCAGACAAGTACACGC	56.226	47.368	0	20	0	5.34	7.77393	232	0	0	8.51627	0	AG(30)	AG	30
1803791	949508	26473	0	301,25	Gbrev_2	TAATAAACATTAGGAGGCAGAGGTG	59.19	40	0	0	0	4	1.19046	481,24	Gbrev_2R	CAATGATAAGCAACCGTCGTATTC	59.316	41.667	0	21	0	1.75	2.31591	204	0	0	3.50637	0	AG(23)	AG	23
1147769	604767	17165	0	316,20	Gbrev_3	ACGCGAACAATAAAGTATCC	54.581	40	0	13.65	0	2.59	8.41931	508,25	Gbrev_3R	GACCTTCACCTTTACCTATACAAAG	57.926	40	0	22	0	2.77	0.074307	217	0	0	8.49362	0	AG(23)	AG	23
3077972	1625882	46287	0	140,23	Gbrev_4	GGAGACAAATGCAAGCAATAGAC	59.089	43.478	0	0	0	2.59	3.08854	330,18	Gbrev_4R	CCTACACGACGCTCTTCC	57.936	61.111	0	23	0	3.46	7.06435	208	0	0	10.1529	0	AG(22)	AG	22
187086	105113	3631	0	530,25	Gbrev_5 *	GTTACTAGTCACTCATAAGCACATG	58.303	40	0	0	0	3.21	0.303085	734,24	Gbrev_5R	CTCATATATGCTTCTTGTTGGTCC	58.213	41.667	0	24	0	4.46	1.21348	228	0.28	0.28	1.51656	0	AG(21)	AG	21
1477345	780476	21788	0	29,22	Gbrev_6	AAATTACACCTATTCCATCCCG	56.693	40.909	0	0	0	5.14	4.30721	239,25	Gbrev_6R	ATAACACTTGTAGATTGCTCCGATG	60.015	40	0	25	0	3.84	2.01463	235	0	0	6.32185	0	AG(21)	AG	21
1916280	1005716	27965	0	50,23	Gbrev_7 *	CAGAGTTCGGAATCTAGGAGTAC	58.332	47.826	0	0	0	2.73	2.33233	280,24	Gbrev_7R	TAGGACAAATAGACAGACTGGTAC	58.004	41.667	0	26	0	3.34	1.00407	254	0	0	3.3364	0	AG(21)	AG	21
187086	105113	3632	0	734,24	Gbrev_8	GGACCAACAAGAAGCATATATGAG	58.213	41.667	0	0	0	2.9	1.21348	974,23	Gbrev_8R	CTATTAGTGTTCACTGCCACTTG	58.218	43.478	0	27	0	3.16	2.21847	263	0	1.33	3.43195	0	AG(21)	AG	21
721649	378475	10969	0	200,24	Gbrev_9	GTTAACAGCAACAGGATTACAAGG	59.062	41.667	0	0	0	3.61	2.06151	446,25	Gbrev_9R	CAGATATCAAGAGAAAGTCAACGAG	58.309	40	0	28	0	4.18	0.308865	271	0	0	2.37038	0	AG(21)	AG	21
1503830	794733	22183	0	120,22	Gbrev_10	AAATGACGGTCAATGTACGTAC	57.573	40.909	15.13	15.13	0	3.67	3.42732	377,22	Gbrev_10R	TAATGGTCGAGAAGGGAGAATG	58.095	45.455	0	29	0	2.67	3.09534	279	0	0	6.52265	0	AG(21)	AG	21
294860	160232	5152	0	0,24	Gbrev_11	GACAACACAGAAGAACTATAGCAC	58.358	41.667	0	0	0	4.4	1.35844	262,25	Gbrev_11R	CACATGTCAGAGTATTAATGGACTG	58.29	40	3.39	30	0	3.51	0.29044	287	0	0	1.64888	0	AG(21)	AG	21
352795	189169	5895	0	14,23	Gbrev_12	TATCTCTTTATCCCTGCTCTTGG	57.963	43.478	0	0	0	3.61	2.03654	290,24	Gbrev_12R	ATGTCCTACCGAAACTTCTACTAG	58.075	41.667	0	31	0	2.57	1.07489	300	0	0	3.11143	0	AG(21)	AG	21
3039249	1605458	45706	0	97,20	Gbrev_13 *	ACGATTTACTGTAGTGAGGC	55.662	45	0	0	0	4.7	7.33778	371,21	Gbrev_13R	TCTTGTCCACTTTCTGACTCG	58.382	47.619	0	32	0	4.18	4.38181	295	0	0.72	11.7196	0	AG(21)...AG(7)	AG	21
3158131	1667510	47500	0	222,25	Gbrev_14	CCACCACTTAATCTACAGTAAATCC	57.983	40	0	0	0	3.01	0.016698	455,25	Gbrev_14R	CGGTGAGTACGTATTTATGAAAGAG	58.376	40	0	33	0	2.85	0.375665	258	0	0	0.392363	0	AC(20)	AC	20
3077972	1625882	46287	0	140,23	Gbrev_15	GGAGACAAATGCAAGCAATAGAC	59.089	43.478	0	0	0	2.59	3.08854	330,18	Gbrev_15R	CCTACACGACGCTCTTCC	57.936	61.111	0	34	0	3.46	7.06435	208	0	0	10.1529	0	AG(22)	AG	22
1159808	611446	17378	0	3,22	Gbrev_16	GCCGTTGATTGCATATTGTTTG	58.236	40.909	0	0	0	2.93	3.23613	191,24	Gbrev_16R	GAGTGGTGCGTATATCAAGATTTC	58.538	41.667	0	35	0	2.17	1.53775	212	0	0	4.77388	0	AG(20)	AG	20
2427276	1278689	36424	0	261,25	Gbrev_17	GAGAGTACTTGCTTGCATACATAAG	58.589	40	0	0	0	1.73	0.588847	483,24	Gbrev_17R	GTAAGCACCGTTCCAATATATCTC	58.051	41.667	0	36	0	2.75	1.05076	246	0	0	1.63961	0	AG(20)	AG	20
369071	197415	6109	0	88,24	Gbrev_18	CGCGTCATTACTTAACTATGACAC	58.795	41.667	3.77	10.92	0	3.67	1.79542	294,20	Gbrev_18R	AAGGGCAAGTTGTATGAAAG	54.517	40	0	37	0	2.62	8.48306	226	0	0	10.2785	0	AG(20)...AC(7)	AG	20
187086	105113	3631	0	530,25	Gbrev_19	GTTACTAGTCACTCATAAGCACATG	58.303	40	0	0	0	3.21	0.303085	734,24	Gbrev_19R	CTCATATATGCTTCTTGTTGGTCC	58.213	41.667	0	38	0	4.46	1.21348	228	0.28	0.28	1.51656	0	AG(21)	AG	21
1378334	727521	20261	0	2,22	Gbrev_20	GACGCTCTTCCGATCTTCTATC	58.928	50	0	0	0	2.08	3.92832	214,24	Gbrev_20R	GAGTCATAGAGAGACGTGAATTTG	57.948	41.667	0	39	0	2.32	1.05191	236	0	0	4.98022	0	AG(19)	AG	19
2336657	1230094	34918	0	24,21	Gbrev_21	CGTGAACAAAGGGAATCTGTC	57.93	47.619	0	0	0	3.51	4.06951	237,25	Gbrev_21R	GTAGAAGCTGAATTGTTGAAAGGTC	59.388	40	0	40	0	3.85	1.38781	238	0	0	5.45731	0	AG(19)	AG	19
1525135	806248	22544	0	97,25	Gbrev_22	GTACAAGGTTATACAGTAGGTCATG	57.53	40	0	0	0	3.07	0.470094	347,25	Gbrev_22R	GTATCTACAGCAATGAAATGAGAGC	58.875	40	0	41	0	4.09	0.874512	275	0	0	1.34461	0	AG(19)	AG	19
3356989	1772694	50585	0	212,21	Gbrev_23	CACCTACCACTACCTTTCTCC	57.873	52.381	0	0	0	3.71	4.12676	390,24	Gbrev_23R	GAATTTATCGTTTGAGCCTGAACG	59.726	41.667	4.02	42	0	3.95	2.72592	202	0	0	6.85268	0	AG(20)	AG	20
1845185	969783	27012	0	40,25	Gbrev_24	CTTGGATGTTTCGAGTATTTATGCG	59.624	40	0	0	0	4.73	1.62362	309,24	Gbrev_24R	CTCTCCTGTGTTTGAAATTACTGC	59.065	41.667	0	43	0	4.4	2.06511	293	0	0	3.68873	0	ATC(19)	ATC	19
541058	284994	8415	0	61,25	Gbrev_25	GAAGAAAGCAAGATACAAGATAGCC	58.811	40	0	0	0	3.93	0.810617	217,24	Gbrev_25R	GTTTAGGATTGTCGTACATCATCC	58.231	41.667	4.28	44	0	3.51	1.2314	180	0	0	2.04201	0	AG(18)	AG	18
3312507	1749081	49872	0	273,21	Gbrev_26	GTTGATGGACTTGCTGTTGAG	58.196	47.619	0	0	0	3.02	4.19637	436,25	Gbrev_26R	ACATCAGACCCATATAACTCAACAG	59.194	40	0	45	0	3.16	1.19359	188	17.64	17.64	5.38997	0	AG(18)	AG	18
2661576	1402753	39948	0	110,23	Gbrev_27	GTCTGAGGTCAAATACTGCTTTC	58.217	43.478	0	0	0	2.62	2.21738	285,23	Gbrev_27R	CTCTTGTAGTACGCATTCACTTG	58.304	43.478	0	46	0	3.16	2.30412	198	0	0	4.5215	0	AG(18)	AG	18
187086	105113	3631	0	530,25	Gbrev_28 *	GTTACTAGTCACTCATAAGCACATG	58.303	40	0	0	0	3.21	0.303085	734,24	Gbrev_28R	CTCATATATGCTTCTTGTTGGTCC	58.213	41.667	0	47	0	4.46	1.21348	228	0.28	0.28	1.51656	0	AG(21)	AG	21
1304124	688436	19254	0	37,20	Gbrev_29	AGCGAACAGTTTAGGTTTAG	54.022	40	0	0	0	1.85	8.97817	274,25	Gbrev_29R	GTGTTTAACATCACCGATATCTTCC	58.816	40	0	48	0	3.46	0.816263	262	0	0	9.79443	0	AG(18)	AG	18
2091819	1101882	31131	0	36,25	Gbrev_30	GCTTATACTTATGAGAGCCTATGTG	57.708	40	0	0	0	3.21	0.291635	286,22	Gbrev_30R	CGTCTGTAGTGTTTCTATAAGC	55.211	40.909	0	49	0	3.09	5.78897	272	0	0	6.08061	0	AG(18)	AG	18
2669526	1406936	40051	0	175,24	Gbrev_31	GGCTAAATTTGGTATAGCTAGTGG	57.964	41.667	0	4.68	0	4	1.0357	423,25	Gbrev_31R	GTAATGCCAGTAGAAATTCATGCTC	59.33	40	0	50	0	4.26	1.32953	273	7.25	7.25	2.36523	0	AG(18)	AG	18
1525135	806248	22544	0	97,25	Gbrev_32	GTACAAGGTTATACAGTAGGTCATG	57.53	40	0	0	0	3.07	0.470094	347,25	Gbrev_32R	GTATCTACAGCAATGAAATGAGAGC	58.875	40	0	51	0	4.09	0.874512	275	0	0	1.34461	0	AG(19)	AG	19
1099079	577533	16383	0	186,25	Gbrev_33	CATTTATCTACTTTGGTCCTTCTCC	57.979	40	0	0	0	3.71	0.021301	438,25	Gbrev_33R	CAGTCAGTCAGTCAAATCAATAACC	58.928	40	0	52	0	2.85	0.927504	277	0	0	0.948806	0	AG(18)	AG	18
1227086	647616	18304	0	51,25	Gbrev_34	CTCGGTTGGTTTATAATACTGCTAG	58.123	40	0	0	0	3.42	0.123323	241,25	Gbrev_34R	GATTCTGACATCTGCTTCTACTATG	57.891	40	0	53	0	2.23	0.109166	215	0	0	0.232489	0	ACT(17)	ACT	17
2009424	1056890	29635	0	137,25	Gbrev_35 *	TTTCTCCTTAGCCTGCATTAGATAG	59.017	40	0	0	0	2.08	1.01699	333,23	Gbrev_35R	AAACACACACTAACTGAGAGAGG	58.818	43.478	0	54	0	3.69	2.81758	219	0	0	3.83457	0	AC(17)	AC	17
1058860	555173	15710	0	31,22	Gbrev_36	AACAAATGTGGGAATTCGTGTC	58.519	40.909	0	0	0	3.67	3.51901	240,25	Gbrev_36R	CATAAACAGAATATATGGACGCGTG	59.228	40	0	55	0	5.34	1.22778	234	0	0	4.74679	0	AC(17)	AC	17
2441564	1286401	36648	0	77,25	Gbrev_37	CAGTGAAATTCTTACATATCGGTGG	58.814	40	0	0	0	4.61	0.814151	324,21	Gbrev_37R	TACTCGGTTCTTAAGACACTC	55.233	42.857	0	56	0	3.51	6.76694	268	0	0	7.58109	0	AC(17)	AC	17
1227086	647616	18304	0	51,25	Gbrev_38	CTCGGTTGGTTTATAATACTGCTAG	58.123	40	0	0	0	3.42	0.123323	241,25	Gbrev_38R	GATTCTGACATCTGCTTCTACTATG	57.891	40	0	57	0	2.23	0.109166	215	0	0	0.232489	0	ACT(17)	ACT	17
467910	247266	7323	0	5,20	Gbrev_39	TCCGTATTCCTCTACCTCCC	58.099	55	0	0	0	4.3	5.09944	204,25	Gbrev_39R	TTATAGGTTGGGTGTTCTAGATTCG	58.964	40	0	58	0	3.34	0.963819	224	0	0	6.06326	0	AG(17)	AG	17
1477345	780476	21788	0	29,22	Gbrev_40	AAATTACACCTATTCCATCCCG	56.693	40.909	0	0	0	5.14	4.30721	239,25	Gbrev_40R	ATAACACTTGTAGATTGCTCCGATG	60.015	40	0	59	0	3.84	2.01463	235	0	0	6.32185	0	AG(21)	AG	21
89230	50208	1693	0	26,19	Gbrev_41	CTCTCTCTGTGGAAGTGTG	55.307	52.632	0	0	0	3.82	8.69343	249,18	Gbrev_41R	CACACACATACATGGATG	51.149	44.444	11.84	60	0	3.51	13.8508	241	0	0	22.5442	0	AG(17)	AG	17
3048279	1610205	45832	0	167,25	Gbrev_42	TTTCCGGTCATTATCCATTTACCTC	59.72	40	0	0	0	3.85	1.72046	392,24	Gbrev_42R	GATTCCAACCTATACACATGAACG	58.471	41.667	0	61	0	3.95	1.47073	249	0	0	3.19119	0	AG(17)	AG	17
1401098	739425	20568	0	185,22	Gbrev_43	ACGTGGAAACTTGAATGTGTAC	57.945	40.909	0	0	0	2.9	3.0548	416,24	Gbrev_43R	GTTTGAGGTGTTCGTTCAATTGTC	60.017	41.667	0	62	0	3.18	3.01742	255	0	0	6.07222	0	AG(17)	AG	17
460793	243641	7234	0	185,22	Gbrev_44	AATTTCGCAATTCTAGTCGGAG	57.625	40.909	0	0	0	4.63	3.3754	445,23	Gbrev_44R	CAGTGTGTACCTAAGGAACAATC	57.644	43.478	0	63	0	2.67	2.35574	283	0	0	5.73114	0	AG(17)	AG	17
352795	189169	5895	0	14,23	Gbrev_45	TATCTCTTTATCCCTGCTCTTGG	57.963	43.478	0	0	0	3.61	2.03654	290,24	Gbrev_45R	ATGTCCTACCGAAACTTCTACTAG	58.075	41.667	0	64	0	2.57	1.07489	300	0	0	3.11143	0	AG(21)	AG	21
3652424	1929896	55119	0	93,25	Gbrev_46	GTTTCACTTACTAACCTTTCCATCG	58.932	40	0	0	0	3.84	0.932019	320,25	Gbrev_46R	GCTAGAGTTATGTTCATTACCAGAC	58.062	40	0	65	0	3.51	0.061975	252	0	0	0.993994	0	ATC(17)	ATC	17
1058860	555173	15710	0	31,22	Gbrev_47 *	AACAAATGTGGGAATTCGTGTC	58.519	40.909	0	0	0	3.67	3.51901	240,25	Gbrev_47R	CATAAACAGAATATATGGACGCGTG	59.228	40	0	66	0	5.34	1.22778	234	0	0	4.74679	0	AC(17)	AC	17
2028835	1067366	29978	0	324,24	Gbrev_48 *	CTAAACCTCTAGTGAAACAGAAGC	58.046	41.667	0	0	0	3.86	1.04618	543,25	Gbrev_48R	CTATAACATAACTCTAACGCTACGG	57.748	40	0	67	0	4.02	0.252456	244	0	0	1.29864	0	AC(16)	AC	16
2028835	1067366	29978	0	324,24	Gbrev_49	CTAAACCTCTAGTGAAACAGAAGC	58.046	41.667	0	0	0	3.86	1.04618	543,25	Gbrev_49R	CTATAACATAACTCTAACGCTACGG	57.748	40	0	68	0	4.02	0.252456	244	0	0	1.29864	0	AC(16)	AC	16
2246521	1182818	33532	0	148,24	Gbrev_50 *	CCGTTGTTAATCTCTTCGATAACC	58.483	41.667	0	0	0	2.85	1.48255	397,25	Gbrev_50R	CAGTGATGCGAATCTAATATACGTG	58.779	40	0	69	0	4.49	0.778873	274	0	0	2.26142	0	AC(16)	AC	16
1099079	577533	16383	0	186,25	Gbrev_51	CATTTATCTACTTTGGTCCTTCTCC	57.979	40	0	0	0	3.71	0.021301	438,25	Gbrev_51R	CAGTCAGTCAGTCAAATCAATAACC	58.928	40	0	70	0	2.85	0.927504	277	0	0	0.948806	0	AG(18)	AG	18
3341732	1764744	50350	0	37,22	Gbrev_52	CGCGAGCTGTTATATGAATTCG	58.764	45.455	0	0	0	3.34	3.76434	260,25	Gbrev_52R	CCCATGCATATTCACATATACTCTC	57.987	40	0	71	0	3.2	0.013258	248	0	2.56	3.77759	0	AC(16)...AC(6)	AC	16
32933	18651	625	0	562,23	Gbrev_53	GGGATGCTCGCTGTAAATATAAC	58.222	43.478	0	0	0	1.89	2.22175	718,25	Gbrev_53R	TTCTTTGTACCCGATGTTGTCTTTG	60.762	40	0	72	0	2.77	2.76166	181	0	0	4.98341	0	AG(16)	AG	16
2579789	1360225	38888	0	325,21	Gbrev_54	GTTGGTTGACACAAGTGCTTC	58.945	47.619	0	0	0	3.86	4.94478	486,24	Gbrev_54R	CTTCACATACCTTTCGAATATGCG	59.079	41.667	2.36	73	0	4.73	2.07927	185	0	0	7.02405	0	AG(16)	AG	16
1596072	844573	23765	0	63,23	Gbrev_55	GGTGGTTGTTGTCTTAGCTTATG	58.461	43.478	0	0	0	1.9	2.46102	241,25	Gbrev_55R	GACACATGACTCGATTATAAGCATC	58.712	40	0	74	0	3.91	0.712345	203	0	0	3.17336	0	AG(16)	AG	16
1113827	585775	16635	0	265,25	Gbrev_56	GATTATGTTCACCTAGTTACTCACC	57.762	40	0	0	0	4.02	0.238172	464,22	Gbrev_56R	ATTTGCAATATGTGTCTCGCAG	58.467	40.909	0	75	0	5.18	3.46746	221	0	0	3.70563	0	AG(16)	AG	16
2022829	1064093	29889	0	638,18	Gbrev_57	GCGAGAGAGACCGATACC	57.072	61.111	0	0	0	2.73	7.92767	843,25	Gbrev_57R	CAGATGATTATACTGATTTCGCTGC	59.224	40	0	76	0	5.25	1.22388	230	0	0	9.15155	0	AG(16)	AG	16
2022829	1064093	29889	0	638,18	Gbrev_58	GCGAGAGAGACCGATACC	57.072	61.111	0	0	0	2.73	7.92767	843,25	Gbrev_58R	CAGATGATTATACTGATTTCGCTGC	59.224	40	0	77	0	5.25	1.22388	230	0	0	9.15155	0	AG(16)	AG	16
646255	339505	9904	0	738,25	Gbrev_59	CATAATGAACAGAATTTAGCAGCCC	59.556	40	0	0	0	5.19	1.55558	954,24	Gbrev_59R	TTATGTGTTTCGTTGGTTGCCTAC	60.788	41.667	0	78	0	3.18	3.78823	240	0	0	5.34381	0	AG(16)	AG	16
1401098	739425	20568	0	185,22	Gbrev_60	ACGTGGAAACTTGAATGTGTAC	57.945	40.909	0	0	0	2.9	3.0548	416,24	Gbrev_60R	GTTTGAGGTGTTCGTTCAATTGTC	60.017	41.667	0	79	0	3.18	3.01742	255	0	0	6.07222	0	AG(17)	AG	17
532147	280329	8286	0	703,23	Gbrev_61	CATGTATTTGCAGTCTCATCAGC	58.907	43.478	0	0	0	4.26	2.90689	942,22	Gbrev_61R	TACGTACGTTCATGTTTGGTTG	58.032	40.909	0	80	0	3.77	3.03192	261	0	0	5.93881	0	ATC(16)	ATC	16
3580315	1891208	54047	0	201,25	Gbrev_62	CCGGATGAGGATATGTTCTTTAAAG	58.341	40	5.18	5.18	0	1.85	0.340932	464,22	Gbrev_62R	GAAAGGGAGAATGGTAGGGAAG	58.615	50	0	81	0	3.46	3.61525	285	0	0	3.95618	0	AG(16)	AG	16
1845185	969783	27012	0	40,25	Gbrev_63	CTTGGATGTTTCGAGTATTTATGCG	59.624	40	0	0	0	4.73	1.62362	309,24	Gbrev_63R	CTCTCCTGTGTTTGAAATTACTGC	59.065	41.667	0	82	0	4.4	2.06511	293	0	0	3.68873	0	ATC(19)	ATC	19
1033911	541256	15280	0	90,20	Gbrev_64	ACTACGAAGCAAAGATTTCG	54.82	40	0.31	0.31	0	3.46	8.1805	260,21	Gbrev_64R	TTTAGTGAAAGTAGTCCCGTC	55.769	42.857	0	83	0	4.79	6.23094	191	0	0	14.4114	0	AG(16)...AG(6)	AG	16
2019928	1062550	29839	0	5,23	Gbrev_65	AGAGCGTACGAGTATGAGAATTG	58.904	43.478	0	0	0	2.32	2.90405	171,24	Gbrev_65R	CAATTAGTGTGTAGATCTAACGGC	58.242	41.667	0	84	0	5.68	1.24178	190	0	0	4.14584	0	ATC(16)	ATC	16
577005	303622	8933	0	24,24	Gbrev_66	CAAACCTGTTGCATCTTTGTTTGG	60.726	41.667	4.8	14.61	0	3.28	3.72574	227,19	Gbrev_66R	CCTCGTCACTACCATCGTC	57.811	57.895	0	85	0	4.2	6.18914	222	0	0	9.91488	0	ATC(16)	ATC	16
532147	280329	8286	0	703,23	Gbrev_67	CATGTATTTGCAGTCTCATCAGC	58.907	43.478	0	0	0	4.26	2.90689	942,22	Gbrev_67R	TACGTACGTTCATGTTTGGTTG	58.032	40.909	0	86	0	3.77	3.03192	261	0	0	5.93881	0	ATC(16)	ATC	16
1648208	872269	24618	0	1276,25	Gbrev_68	ATACGTCTGTTAATGTATCCTAGCG	59.155	40	0	0	21.31	4.26	1.15533	1548,25	Gbrev_68R	CTAAATTCTCGATGTGTCTCAGATG	58.365	40	0	87	0	2.9	0.365476	297	0	0	1.5208	0	ATC(16)	ATC	16
3562771	1881771	53789	0	26,18	Gbrev_69	CGTGAATGTGCGTTGGTC	57.894	55.556	0	0	0	4.02	7.10584	197,25	Gbrev_69R	CTCATATACATTCGCGTTAGTCTAC	58.043	40	0	88	0	2.59	0.042532	196	0	17.1	7.14837	0	AC(15)	AC	15
1803791	949508	26473	0	301,25	Gbrev_70 *	TAATAAACATTAGGAGGCAGAGGTG	59.19	40	0	0	0	4	1.19046	481,24	Gbrev_70R	CAATGATAAGCAACCGTCGTATTC	59.316	41.667	0	89	0	1.75	2.31591	204	0	0	3.50637	0	AG(23)	AG	23
1803791	949508	26473	0	301,25	Gbrev_71	TAATAAACATTAGGAGGCAGAGGTG	59.19	40	0	0	0	4	1.19046	481,24	Gbrev_71R	CAATGATAAGCAACCGTCGTATTC	59.316	41.667	0	90	0	1.75	2.31591	204	0	0	3.50637	0	AG(23)	AG	23
3592870	1897945	54237	0	195,25	Gbrev_72 *	TTGTCACATATATGAGAACGACCTC	59.265	40	1.09	12.83	21.58	3.85	1.26494	380,24	Gbrev_72R	GAAGTTCACTACAATGTCATCTGC	58.892	41.667	0	91	0	4.26	1.8925	209	0	0	3.15744	0	AC(15)	AC	15
264970	145238	4757	0	91,25	Gbrev_73 *	CTTGGTTAAGGGTGCAGATAAATAC	58.742	40	0	0	0	1.89	0.742343	304,19	Gbrev_73R	TTTCCAGACAAGTACACGC	56.226	47.368	0	92	0	5.34	7.77393	232	0	0	8.51627	0	AG(30)	AG	30
2246521	1182818	33532	0	148,24	Gbrev_74	CCGTTGTTAATCTCTTCGATAACC	58.483	41.667	0	0	0	2.85	1.48255	397,25	Gbrev_74R	CAGTGATGCGAATCTAATATACGTG	58.779	40	0	93	0	4.49	0.778873	274	0	0	2.26142	0	AC(16)	AC	16
1935579	1016300	28297	0	224,24	Gbrev_75	CGTTTCGTCTTATGTTAGCTTCTC	58.734	41.667	0	0	0	2.87	1.7344	483,25	Gbrev_75R	CGATAATAGAGCCGGGTTTATAAAG	58.24	40	0	94	0	1.85	0.240329	284	0	0	1.97473	0	AC(15)	AC	15
692155	363366	10574	0	122,20	Gbrev_76	CATTCTTGTTTGCTGCATTC	54.833	40	0	0	0	2.67	8.16698	391,19	Gbrev_76R	GTATGTGTACAAGTAGGTG	50.598	42.105	0	95	0	4	13.4017	288	0	0	21.5687	0	AC(15)	AC	15
2427276	1278689	36424	0	261,25	Gbrev_77	GAGAGTACTTGCTTGCATACATAAG	58.589	40	0	0	0	1.73	0.588847	483,24	Gbrev_77R	GTAAGCACCGTTCCAATATATCTC	58.051	41.667	0	96	0	2.75	1.05076	246	0	0	1.63961	0	AG(20)	AG	20
3582955	1892636	54086	0	9,27	Gbrev_78	GCTACAACATATATCCGAACATTTGCG	62.056	40.741	0	0	0	4.85	6.05643	166,25	Gbrev_78R	GTCTGTATTGTTCTCTTCATCCATG	58.521	40	0	97	0	3.66	0.52094	182	0	0	6.57737	0	AG(15)	AG	15
2579789	1360225	38888	0	325,21	Gbrev_79	GTTGGTTGACACAAGTGCTTC	58.945	47.619	0	0	0	3.86	4.94478	486,24	Gbrev_79R	CTTCACATACCTTTCGAATATGCG	59.079	41.667	2.36	98	0	4.73	2.07927	185	0	0	7.02405	0	AG(16)	AG	16
2544263	1341621	38418	0	144,25	Gbrev_80	CTAGTATACAAGCTCAAACTGTCAG	58.013	40	0	0	0	3.51	0.012762	313,25	Gbrev_80R	CTGTTAGTTGTTGGTCTCAGAATAC	58.41	40	0	99	0	1.89	0.410295	194	0	0	0.423058	0	AG(15)	AG	15
2624572	1383504	39477	0	44,25	Gbrev_81	GTTTCCCTCTTTATTCCTTTGTCTG	58.857	40	0	0	0	3.51	0.856794	221,22	Gbrev_81R	TTGATTAGAATTCGGAACAGCC	57.531	40.909	0	100	0	4.85	3.46872	199	0	0	4.32551	0	AG(15)	AG	15
3401430	1796078	51225	0	579,25	Gbrev_82	AAATGACTCTATAACCTCCACAGTC	58.9	40	0	0	0	3.51	0.900395	759,25	Gbrev_82R	GCTAATTACACTAACGAACTTGGAG	58.767	40	0	101	0	3.86	0.766663	205	0	0	1.66706	0	AG(15)	AG	15
2740988	1444044	40923	0	39,20	Gbrev_83	ATCGACTGTAAGTTATGGAC	52.911	40	0	0	0	4.02	10.0893	230,25	Gbrev_83R	CTATTTAAGGACACAAGGACTAAGG	57.688	40	0	102	0	2.69	0.312353	216	0	0	10.4017	0	AG(15)	AG	15
1147769	604767	17165	0	316,20	Gbrev_84	ACGCGAACAATAAAGTATCC	54.581	40	0	13.65	0	2.59	8.41931	508,25	Gbrev_84R	GACCTTCACCTTTACCTATACAAAG	57.926	40	0	103	0	2.77	0.074307	217	0	0	8.49362	0	AG(23)	AG	23
577005	303622	8933	0	24,24	Gbrev_85	CAAACCTGTTGCATCTTTGTTTGG	60.726	41.667	4.8	14.61	0	3.28	3.72574	227,19	Gbrev_85R	CCTCGTCACTACCATCGTC	57.811	57.895	0	104	0	4.2	6.18914	222	0	0	9.91488	0	ATC(16)	ATC	16
366394	196061	6065	0	310,25	Gbrev_86	TTACTCTACCATATGTTAGTGCCAC	58.964	40	0	1.91	0	5.01	0.963819	525,24	Gbrev_86R	GGAGTGCAGTATCAAGTTTAGTTG	58.588	41.667	0	105	0	3.16	1.5881	239	0	0	2.55192	0	AG(15)	AG	15
89230	50208	1693	0	26,19	Gbrev_87	CTCTCTCTGTGGAAGTGTG	55.307	52.632	0	0	0	3.82	8.69343	249,18	Gbrev_87R	CACACACATACATGGATG	51.149	44.444	11.84	106	0	3.51	13.8508	241	0	0	22.5442	0	AG(17)	AG	17
1474965	779194	21759	0	132,25	Gbrev_88 *	CAACCACTGTCAATATATGCATCAG	59.099	40	1.22	2.04	0	2.9	1.09874	362,21	Gbrev_88R	ATGACCTTGGTTTCATGTTGC	58.093	42.857	0	107	0	4.17	4.09283	251	0	0	5.19157	0	AG(15)...AG(6)	AG	15
187086	105113	3632	0	734,24	Gbrev_89	GGACCAACAAGAAGCATATATGAG	58.213	41.667	0	0	0	2.9	1.21348	974,23	Gbrev_89R	CTATTAGTGTTCACTGCCACTTG	58.218	43.478	0	108	0	3.16	2.21847	263	0	1.33	3.43195	0	AG(21)	AG	21
2441564	1286401	36648	0	77,25	Gbrev_90	CAGTGAAATTCTTACATATCGGTGG	58.814	40	0	0	0	4.61	0.814151	324,21	Gbrev_90R	TACTCGGTTCTTAAGACACTC	55.233	42.857	0	109	0	3.51	6.76694	268	0	0	7.58109	0	AC(17)	AC	17
1099079	577533	16383	0	186,25	Gbrev_91	CATTTATCTACTTTGGTCCTTCTCC	57.979	40	0	0	0	3.71	0.021301	438,25	Gbrev_91R	CAGTCAGTCAGTCAAATCAATAACC	58.928	40	0	110	0	2.85	0.927504	277	0	0	0.948806	0	AG(18)	AG	18
2551884	1345617	38518	0	68,21	Gbrev_92 *	GAGAGCGAGAGACAACATTTC	57.48	47.619	0	0	0	2.17	4.51954	325,25	Gbrev_92R	TTTCGTTATCTCCCTCTTTCGTTTG	60.359	40	0	111	0	2.93	2.35906	282	0	0	6.8786	0	AG(15)	AG	15
535512	282053	8327	0	210,24	Gbrev_93	CGAAATTTCTGTGACAATGGGAAC	59.839	41.667	0	5.36	0	3.62	2.83898	475,25	Gbrev_93R	CATGGTATTAGAGAAACACCTATGG	57.803	40	0	112	0	2.74	0.196916	290	0	0	3.03589	0	AG(15)	AG	15
1131279	595619	16908	0	17,22	Gbrev_94	TTTCTATCCCTTCCACTTTCTG	56.213	40.909	0	0	0	3.02	4.7872	284,25	Gbrev_94R	AGGCATATAAAGTGTGAGTAGGATG	59.017	40	0	113	0	3.51	1.01699	292	2.63	4.31	5.80419	0	AG(15)	AG	15
3600645	1902074	54358	0	269,25	Gbrev_95	CTCTAAAGTCTCTAAACTCGTTCTC	57.507	40	0	0	0	2.87	0.492618	462,25	Gbrev_95R	TTTAGGTAGCCAAGAGAGTTTAGAG	58.608	40	0	114	0	2.43	0.607615	218	14.1	21.63	1.10023	0	AG(15)...AG(6)	AG	15
1474965	779194	21759	0	132,25	Gbrev_96	CAACCACTGTCAATATATGCATCAG	59.099	40	1.22	2.04	0	2.9	1.09874	362,21	Gbrev_96R	ATGACCTTGGTTTCATGTTGC	58.093	42.857	0	115	0	4.17	4.09283	251	0	0	5.19157	0	AG(15)...AG(6)	AG	15
1916280	1005716	27965	0	50,23	Gbrev_97	CAGAGTTCGGAATCTAGGAGTAC	58.332	47.826	0	0	0	2.73	2.33233	280,24	Gbrev_97R	TAGGACAAATAGACAGACTGGTAC	58.004	41.667	0	116	0	3.34	1.00407	254	0	0	3.3364	0	AG(21)	AG	21
3077972	1625882	46287	0	140,23	Gbrev_98	GGAGACAAATGCAAGCAATAGAC	59.089	43.478	0	0	0	2.59	3.08854	330,18	Gbrev_98R	CCTACACGACGCTCTTCC	57.936	61.111	0	117	0	3.46	7.06435	208	0	0	10.1529	0	AG(22)	AG	22
2807218	1478926	41747	0	385,25	Gbrev_99	AGAGAACTTATACTACGCTCTGTAC	58.286	40	0	0	0	2.9	0.285531	573,25	Gbrev_99R	CGATATTGCCACTAATACTGAAAGC	59.164	40	0	118	0	3.51	1.16427	213	0	0	1.4498	0	AGC(15)...ACT(5)	AGC	15
3260612	1721509	49037	0	671,25	Gbrev_100	ATATCAAACCACATACACAGATGGG	59.719	40	0	0	0	4	1.71875	860,25	Gbrev_100R	GCAATTTGTATTCGTTCTCCTGTTC	59.961	40	0	119	0	3.18	1.96102	214	0	0	3.67977	0	ATC(15)	ATC	15
2764725	1456523	41211	0	144,22	Gbrev_101	AGTTCATTGTCGTTCTCTGTTC	57.428	40.909	0	0	0	3.18	3.57226	310,20	Gbrev_101R	GAAGTAAGAAATCACTGCAC	52.966	40	0	120	0	4.57	10.0338	186	0	0	13.606	0	AG(14)	AG	14
3312507	1749081	49872	0	273,21	Gbrev_102	GTTGATGGACTTGCTGTTGAG	58.196	47.619	0	0	0	3.02	4.19637	436,25	Gbrev_102R	ACATCAGACCCATATAACTCAACAG	59.194	40	0	121	0	3.16	1.19359	188	17.64	17.64	5.38997	0	AG(18)	AG	18
955745	497885	13996	0	21,18	Gbrev_103	GCACGCATACATGAACGC	58.439	55.556	0	0	0	4.84	7.439	188,25	Gbrev_103R	TTATGTTGAAAGAGAATGGAGCCTC	59.896	40	0	122	0	4.7	1.89617	192	0	0	9.33517	0	AC(14)	AC	14
3677723	1943476	55501	0	119,22	Gbrev_104	CGATGCCGCTATTGAATTTATC	56.833	40.909	0	0	0	1.75	4.16723	287,25	Gbrev_104R	CATGTTGTTGACGTATAAGCATGAG	59.566	40	0	123	0	2.9	1.56642	193	0	0	5.73366	0	AC(14)	AC	14
198162	111365	3824	0	210,25	Gbrev_105	ATGTATGTATGTATGCTAAGCCGTC	59.669	40	0	0	0	4.79	1.66921	383,22	Gbrev_105R	CGGCAAATTGTGTGCTTAATAG	57.399	40.909	0	124	0	1.73	3.60073	195	0	0	5.26993	0	AC(14)	AC	14
3562771	1881771	53789	0	26,18	Gbrev_106	CGTGAATGTGCGTTGGTC	57.894	55.556	0	0	0	4.02	7.10584	197,25	Gbrev_106R	CTCATATACATTCGCGTTAGTCTAC	58.043	40	0	125	0	2.59	0.042532	196	0	17.1	7.14837	0	AC(15)	AC	15
189636	106572	3673	0	23,25	Gbrev_107	CCAAGTCGTCCTATTATTCACATAC	58.123	40	0	0	0	2.39	0.123323	208,21	Gbrev_107R	CACACTCTTTCCCTACACGAC	59.073	52.381	0	126	0	4.34	5.07261	206	0	0	5.19593	0	AC(14)	AC	14
398510	212172	6507	0	33,25	Gbrev_108	CACTGTACTGTAGATGTAGTGAATG	57.783	40	0	4.68	0	2.67	0.216963	218,25	Gbrev_108R	GTTGTTGTCCTTCTCGTATAGTTTG	58.938	40	0	127	0	2.93	0.938412	210	0	0	1.15538	0	AC(14)	AC	14
1227086	647616	18304	0	51,25	Gbrev_109	CTCGGTTGGTTTATAATACTGCTAG	58.123	40	0	0	0	3.42	0.123323	241,25	Gbrev_109R	GATTCTGACATCTGCTTCTACTATG	57.891	40	0	128	0	2.23	0.109166	215	0	0	0.232489	0	ACT(17)	ACT	17
467910	247266	7323	0	5,20	Gbrev_110 *	TCCGTATTCCTCTACCTCCC	58.099	55	0	0	0	4.3	5.09944	204,25	Gbrev_110R	TTATAGGTTGGGTGTTCTAGATTCG	58.964	40	0	129	0	3.34	0.963819	224	0	0	6.06326	0	AG(17)	AG	17
187086	105113	3631	0	530,25	Gbrev_111	GTTACTAGTCACTCATAAGCACATG	58.303	40	0	0	0	3.21	0.303085	734,24	Gbrev_111R	CTCATATATGCTTCTTGTTGGTCC	58.213	41.667	0	130	0	4.46	1.21348	228	0.28	0.28	1.51656	0	AG(21)	AG	21
233901	129468	4328	0	53,24	Gbrev_112	CATAGTAACTTCTCACACCATCAC	57.866	41.667	0	0	0	3.06	1.13399	262,20	Gbrev_112R	GTAACTGAAACTGTCTTTGC	53.488	40	0	131	0	3.68	9.5123	229	0	0	10.6463	0	AC(14)	AC	14
7605	4342	141	0	86,24	Gbrev_113 *	GAGCGTAAATTTCCCAAGTAGATG	58.709	41.667	0	0	0	2.9	1.70885	294,25	Gbrev_113R	GAGGGAATGATGTATGAATTGTACG	58.641	40	0	132	0	3.67	0.640916	233	6.07	6.07	2.34976	0	AC(14)	AC	14
2336657	1230094	34918	0	24,21	Gbrev_114	CGTGAACAAAGGGAATCTGTC	57.93	47.619	0	0	0	3.51	4.06951	237,25	Gbrev_114R	GTAGAAGCTGAATTGTTGAAAGGTC	59.388	40	0	133	0	3.85	1.38781	238	0	0	5.45731	0	AG(19)	AG	19
646255	339505	9904	0	738,25	Gbrev_115	CATAATGAACAGAATTTAGCAGCCC	59.556	40	0	0	0	5.19	1.55558	954,24	Gbrev_115R	TTATGTGTTTCGTTGGTTGCCTAC	60.788	41.667	0	134	0	3.18	3.78823	240	0	0	5.34381	0	AG(16)	AG	16
2028835	1067366	29978	0	324,24	Gbrev_116	CTAAACCTCTAGTGAAACAGAAGC	58.046	41.667	0	0	0	3.86	1.04618	543,25	Gbrev_116R	CTATAACATAACTCTAACGCTACGG	57.748	40	0	135	0	4.02	0.252456	244	0	0	1.29864	0	AC(16)	AC	16
3048279	1610205	45832	0	167,25	Gbrev_117	TTTCCGGTCATTATCCATTTACCTC	59.72	40	0	0	0	3.85	1.72046	392,24	Gbrev_117R	GATTCCAACCTATACACATGAACG	58.471	41.667	0	136	0	3.95	1.47073	249	0	0	3.19119	0	AG(17)	AG	17
3652424	1929896	55119	0	93,25	Gbrev_118 *	GTTTCACTTACTAACCTTTCCATCG	58.932	40	0	0	0	3.84	0.932019	320,25	Gbrev_118R	GCTAGAGTTATGTTCATTACCAGAC	58.062	40	0	137	0	3.51	0.061975	252	0	0	0.993994	0	ATC(17)	ATC	17
640189	336370	9812	0	219,25	Gbrev_119	TACTTCTTGAATAGTGGATATGCGG	59.318	40	0	0	0	5.69	1.31795	453,25	Gbrev_119R	TTACGTGAACAGTATTTCCCTAGAG	58.912	40	0	138	0	2.43	0.91244	259	0	0	2.23039	0	AG(14)	AG	14
532147	280329	8286	0	703,23	Gbrev_120	CATGTATTTGCAGTCTCATCAGC	58.907	43.478	0	0	0	4.26	2.90689	942,22	Gbrev_120R	TACGTACGTTCATGTTTGGTTG	58.032	40.909	0	139	0	3.77	3.03192	261	0	0	5.93881	0	ATC(16)	ATC	16
1304124	688436	19254	0	37,20	Gbrev_121	AGCGAACAGTTTAGGTTTAG	54.022	40	0	0	0	1.85	8.97817	274,25	Gbrev_121R	GTGTTTAACATCACCGATATCTTCC	58.816	40	0	140	0	3.46	0.816263	262	0	0	9.79443	0	AG(18)	AG	18
692155	363366	10574	0	122,20	Gbrev_122	CATTCTTGTTTGCTGCATTC	54.833	40	0	0	0	2.67	8.16698	391,19	Gbrev_122R	GTATGTGTACAAGTAGGTG	50.598	42.105	0	141	0	4	13.4017	288	0	0	21.5687	0	AC(15)	AC	15
32933	18651	625	0	562,23	Gbrev_123	GGGATGCTCGCTGTAAATATAAC	58.222	43.478	0	0	0	1.89	2.22175	718,25	Gbrev_123R	TTCTTTGTACCCGATGTTGTCTTTG	60.762	40	0	142	0	2.77	2.76166	181	0	0	4.98341	0	AG(16)	AG	16
2559178	1349394	38615	0	69,20	Gbrev_124	TCAATTCATACGCGTGTTAG	54.62	40	0	1.36	0	2.34	8.38046	228,25	Gbrev_124R	CTATCAACAACAACGTACTGTATGC	59.285	40	0	143	0	3.14	1.28544	184	3.02	4.36	9.6659	0	AG(14)	AG	14
2764725	1456523	41211	0	144,22	Gbrev_125	AGTTCATTGTCGTTCTCTGTTC	57.428	40.909	0	0	0	3.18	3.57226	310,20	Gbrev_125R	GAAGTAAGAAATCACTGCAC	52.966	40	0	144	0	4.57	10.0338	186	0	0	13.606	0	AG(14)	AG	14
157254	88198	3007	0	51,20	Gbrev_126	TCTACCCATCTCTCTCCACC	58.017	55	0	0	0	4.61	5.01664	215,25	Gbrev_126R	CTAGCGCTACGATGAGATTTAATAG	58.094	40	0	145	0	1.73	0.094374	189	0	0	5.11102	0	AG(14)	AG	14
2624572	1383504	39477	0	44,25	Gbrev_127	GTTTCCCTCTTTATTCCTTTGTCTG	58.857	40	0	0	0	3.51	0.856794	221,22	Gbrev_127R	TTGATTAGAATTCGGAACAGCC	57.531	40.909	0	146	0	4.85	3.46872	199	0	0	4.32551	0	AG(15)	AG	15
189636	106572	3673	0	23,25	Gbrev_128	CCAAGTCGTCCTATTATTCACATAC	58.123	40	0	0	0	2.39	0.123323	208,21	Gbrev_128R	CACACTCTTTCCCTACACGAC	59.073	52.381	0	147	0	4.34	5.07261	206	0	0	5.19593	0	AC(14)	AC	14
2807218	1478926	41747	0	385,25	Gbrev_129	AGAGAACTTATACTACGCTCTGTAC	58.286	40	0	0	0	2.9	0.285531	573,25	Gbrev_129R	CGATATTGCCACTAATACTGAAAGC	59.164	40	0	148	0	3.51	1.16427	213	0	0	1.4498	0	AGC(15)...ACT(5)	AGC	15
3260612	1721509	49037	0	671,25	Gbrev_130	ATATCAAACCACATACACAGATGGG	59.719	40	0	0	0	4	1.71875	860,25	Gbrev_130R	GCAATTTGTATTCGTTCTCCTGTTC	59.961	40	0	149	0	3.18	1.96102	214	0	0	3.67977	0	ATC(15)	ATC	15
1227086	647616	18304	0	51,25	Gbrev_131	CTCGGTTGGTTTATAATACTGCTAG	58.123	40	0	0	0	3.42	0.123323	241,25	Gbrev_131R	GATTCTGACATCTGCTTCTACTATG	57.891	40	0	150	0	2.23	0.109166	215	0	0	0.232489	0	ACT(17)	ACT	17
3600645	1902074	54358	0	269,25	Gbrev_132	CTCTAAAGTCTCTAAACTCGTTCTC	57.507	40	0	0	0	2.87	0.492618	462,25	Gbrev_132R	TTTAGGTAGCCAAGAGAGTTTAGAG	58.608	40	0	151	0	2.43	0.607615	218	14.1	21.63	1.10023	0	AG(15)...AG(6)	AG	15
3600645	1902074	54358	0	269,25	Gbrev_133	CTCTAAAGTCTCTAAACTCGTTCTC	57.507	40	0	0	0	2.87	0.492618	462,25	Gbrev_133R	TTTAGGTAGCCAAGAGAGTTTAGAG	58.608	40	0	152	0	2.43	0.607615	218	14.1	21.63	1.10023	0	AG(15)...AG(6)	AG	15
577005	303622	8933	0	24,24	Gbrev_134	CAAACCTGTTGCATCTTTGTTTGG	60.726	41.667	4.8	14.61	0	3.28	3.72574	227,19	Gbrev_134R	CCTCGTCACTACCATCGTC	57.811	57.895	0	153	0	4.2	6.18914	222	0	0	9.91488	0	ATC(16)	ATC	16
3522083	1860020	53141	0	66,25	Gbrev_135	GTCTGTCTAGCTACCAGAAATTAAG	57.769	40	0	9.47	0	1.85	0.230644	271,22	Gbrev_135R	TTTCTGTGTGATGTAGCTGATG	57.21	40.909	0	154	0	3.07	3.79037	227	9.77	8.69	4.02101	0	AG(14)	AG	14
2821671	1486918	42009	0	44,24	Gbrev_136	TCTAACATTCCTTCTCCGTCTATC	58.135	41.667	0	0	0	2.08	1.13505	251,24	Gbrev_136R	CAGAAGGAAGGAGGGATATAGATG	58.236	45.833	0	155	0	2.9	1.23633	231	1.64	3.77	2.37138	0	AG(14)	AG	14
1058860	555173	15710	0	31,22	Gbrev_137	AACAAATGTGGGAATTCGTGTC	58.519	40.909	0	0	0	3.67	3.51901	240,25	Gbrev_137R	CATAAACAGAATATATGGACGCGTG	59.228	40	0	156	0	5.34	1.22778	234	0	0	4.74679	0	AC(17)	AC	17
1378334	727521	20261	0	2,22	Gbrev_138	GACGCTCTTCCGATCTTCTATC	58.928	50	0	0	0	2.08	3.92832	214,24	Gbrev_138R	GAGTCATAGAGAGACGTGAATTTG	57.948	41.667	0	157	0	2.32	1.05191	236	0	0	4.98022	0	AG(19)	AG	19
2353968	1239405	35200	0	38,20	Gbrev_139	TAGCGCTCTTTCCTTCTTCC	58.078	50	0	10.25	0	3.46	5.078	261,22	Gbrev_139R	AACGAGCTTCTATCCCAATGAG	58.699	45.455	0	158	0	2.9	3.69902	245	0	0	8.77702	0	AG(14)	AG	14
3087529	1630861	46447	0	73,25	Gbrev_140	ATCCGAAGTACATAAGTCTAAGCAG	59.031	40	0	0	0	4.24	1.03095	296,24	Gbrev_140R	GGACGTTCGTTTGCATTTGTTAAC	60.83	41.667	0	159	0	2.01	3.8295	247	0	0	4.86045	0	AG(14)	AG	14
3158131	1667510	47500	0	222,25	Gbrev_141	CCACCACTTAATCTACAGTAAATCC	57.983	40	0	0	0	3.01	0.016698	455,25	Gbrev_141R	CGGTGAGTACGTATTTATGAAAGAG	58.376	40	0	160	0	2.85	0.375665	258	0	0	0.392363	0	AC(20)	AC	20
640189	336370	9812	0	219,25	Gbrev_142	TACTTCTTGAATAGTGGATATGCGG	59.318	40	0	0	0	5.69	1.31795	453,25	Gbrev_142R	TTACGTGAACAGTATTTCCCTAGAG	58.912	40	0	161	0	2.43	0.91244	259	0	0	2.23039	0	AG(14)	AG	14
640189	336370	9812	0	219,25	Gbrev_143	TACTTCTTGAATAGTGGATATGCGG	59.318	40	0	0	0	5.69	1.31795	453,25	Gbrev_143R	TTACGTGAACAGTATTTCCCTAGAG	58.912	40	0	162	0	2.43	0.91244	259	0	0	2.23039	0	AG(14)	AG	14
1330567	702371	19617	0	202,25	Gbrev_144	CATACTAAGGACCGACTAAATAACG	57.908	40	0	0	0	3.18	0.091534	442,25	Gbrev_144R	GACTTATCACAGACATAGTGCAATG	58.818	40	0	163	0	2.82	0.818369	265	0	0	0.909903	0	AG(14)	AG	14
185418	104168	3600	0	409,25	Gbrev_145 *	CTTATAAGGAAACGATATGCCTACG	58.25	40	0	0.59	0	3.51	0.250292	651,25	Gbrev_145R	GGCAGGTAAGTAGAATCATTATTGG	58.331	40	0	164	0	3.16	0.331314	267	0	0	0.581606	0	AG(14)	AG	14
2892796	1525701	43161	0	30,20	Gbrev_146	AGTTGACACTTTAGGCGTCG	58.96	50	0	0	0	5.12	5.9605	274,25	Gbrev_146R	GTCAGCTGCGATAAACACTAATTAC	59.341	40	0	165	0	1.89	1.34123	269	0	0	7.30173	0	AG(14)	AG	14
284113	154875	5004	0	148,25	Gbrev_147	CTAAACAGATGACGGATTAGCTTAC	58.363	40	0	0	0	2.34	0.362678	393,25	Gbrev_147R	TACGTACGTTTGAGGTTTGAGTTTG	60.754	40	0	166	0	2.93	2.7537	270	0	0	3.11638	0	AG(14)	AG	14
2037587	1072163	30152	0	8,25	Gbrev_148	ATATCATCATAACTGCGTACTCACC	59.38	40	0	0	0	4.02	1.37955	264,25	Gbrev_148R	AGACTTTCCTGATTGTGGTATAGTG	59.135	40	0	167	0	2.74	1.13532	281	0	0	2.51486	0	AG(14)	AG	14
1845185	969783	27012	0	40,25	Gbrev_149	CTTGGATGTTTCGAGTATTTATGCG	59.624	40	0	0	0	4.73	1.62362	309,24	Gbrev_149R	CTCTCCTGTGTTTGAAATTACTGC	59.065	41.667	0	168	0	4.4	2.06511	293	0	0	3.68873	0	ATC(19)	ATC	19
2661576	1402753	39948	0	110,23	Gbrev_150	GTCTGAGGTCAAATACTGCTTTC	58.217	43.478	0	0	0	2.62	2.21738	285,23	Gbrev_150R	CTCTTGTAGTACGCATTCACTTG	58.304	43.478	0	169	0	3.16	2.30412	198	0	0	4.5215	0	AG(18)	AG	18
1525135	806248	22544	0	97,25	Gbrev_151	GTACAAGGTTATACAGTAGGTCATG	57.53	40	0	0	0	3.07	0.470094	347,25	Gbrev_151R	GTATCTACAGCAATGAAATGAGAGC	58.875	40	0	170	0	4.09	0.874512	275	0	0	1.34461	0	AG(19)	AG	19
2740988	1444044	40923	0	39,20	Gbrev_152 *	ATCGACTGTAAGTTATGGAC	52.911	40	0	0	0	4.02	10.0893	230,25	Gbrev_152R	CTATTTAAGGACACAAGGACTAAGG	57.688	40	0	171	0	2.69	0.312353	216	0	0	10.4017	0	AG(15)	AG	15
1474965	779194	21759	0	132,25	Gbrev_153	CAACCACTGTCAATATATGCATCAG	59.099	40	1.22	2.04	0	2.9	1.09874	362,21	Gbrev_153R	ATGACCTTGGTTTCATGTTGC	58.093	42.857	0	172	0	4.17	4.09283	251	0	0	5.19157	0	AG(15)...AG(6)	AG	15
1058860	555173	15710	0	31,22	Gbrev_154	AACAAATGTGGGAATTCGTGTC	58.519	40.909	0	0	0	3.67	3.51901	240,25	Gbrev_154R	CATAAACAGAATATATGGACGCGTG	59.228	40	0	173	0	5.34	1.22778	234	0	0	4.74679	0	AC(17)	AC	17
1960856	1030001	28736	0	63,23	Gbrev_155	CCGAGCTTATTACATTCGTCATC	58.243	43.478	0	0	0	2.92	2.24334	325,24	Gbrev_155R	CTTTACTGCAATCAATGGAAACGG	59.898	41.667	0	174	0	4.44	2.89797	286	0	0	5.1413	0	ATC(14)	ATC	14
541058	284994	8415	0	61,25	Gbrev_156	GAAGAAAGCAAGATACAAGATAGCC	58.811	40	0	0	0	3.93	0.810617	217,24	Gbrev_156R	GTTTAGGATTGTCGTACATCATCC	58.231	41.667	4.28	175	0	3.51	1.2314	180	0	0	2.04201	0	AG(18)	AG	18
32933	18651	625	0	562,23	Gbrev_157	GGGATGCTCGCTGTAAATATAAC	58.222	43.478	0	0	0	1.89	2.22175	718,25	Gbrev_157R	TTCTTTGTACCCGATGTTGTCTTTG	60.762	40	0	176	0	2.77	2.76166	181	0	0	4.98341	0	AG(16)	AG	16
32933	18651	625	0	562,23	Gbrev_158 *	GGGATGCTCGCTGTAAATATAAC	58.222	43.478	0	0	0	1.89	2.22175	718,25	Gbrev_158R	TTCTTTGTACCCGATGTTGTCTTTG	60.762	40	0	177	0	2.77	2.76166	181	0	0	4.98341	0	AG(16)	AG	16
2764725	1456523	41211	0	144,22	Gbrev_159	AGTTCATTGTCGTTCTCTGTTC	57.428	40.909	0	0	0	3.18	3.57226	310,20	Gbrev_159R	GAAGTAAGAAATCACTGCAC	52.966	40	0	178	0	4.57	10.0338	186	0	0	13.606	0	AG(14)	AG	14
3312507	1749081	49872	0	273,21	Gbrev_160	GTTGATGGACTTGCTGTTGAG	58.196	47.619	0	0	0	3.02	4.19637	436,25	Gbrev_160R	ACATCAGACCCATATAACTCAACAG	59.194	40	0	179	0	3.16	1.19359	188	17.64	17.64	5.38997	0	AG(18)	AG	18
157254	88198	3007	0	51,20	Gbrev_161	TCTACCCATCTCTCTCCACC	58.017	55	0	0	0	4.61	5.01664	215,25	Gbrev_161R	CTAGCGCTACGATGAGATTTAATAG	58.094	40	0	180	0	1.73	0.094374	189	0	0	5.11102	0	AG(14)	AG	14
1033911	541256	15280	0	90,20	Gbrev_162	ACTACGAAGCAAAGATTTCG	54.82	40	0.31	0.31	0	3.46	8.1805	260,21	Gbrev_162R	TTTAGTGAAAGTAGTCCCGTC	55.769	42.857	0	181	0	4.79	6.23094	191	0	0	14.4114	0	AG(16)...AG(6)	AG	16
3677723	1943476	55501	0	119,22	Gbrev_163	CGATGCCGCTATTGAATTTATC	56.833	40.909	0	0	0	1.75	4.16723	287,25	Gbrev_163R	CATGTTGTTGACGTATAAGCATGAG	59.566	40	0	182	0	2.9	1.56642	193	0	0	5.73366	0	AC(14)	AC	14
2661576	1402753	39948	0	110,23	Gbrev_164	GTCTGAGGTCAAATACTGCTTTC	58.217	43.478	0	0	0	2.62	2.21738	285,23	Gbrev_164R	CTCTTGTAGTACGCATTCACTTG	58.304	43.478	0	183	0	3.16	2.30412	198	0	0	4.5215	0	AG(18)	AG	18
1521269	804191	22483	0	70,24	Gbrev_165 *	CATACATCGGTTCACACATTCATC	59.013	41.667	0	0	0	2.92	2.01282	248,22	Gbrev_165R	TGAATGAATGGATGTATGTGCG	57.937	40.909	0	184	0	5.34	3.06264	200	21.02	20.48	5.07546	0	AG(13)...AG(7)	AG	13
1596072	844573	23765	0	63,23	Gbrev_166	GGTGGTTGTTGTCTTAGCTTATG	58.461	43.478	0	0	0	1.9	2.46102	241,25	Gbrev_166R	GACACATGACTCGATTATAAGCATC	58.712	40	0	185	0	3.91	0.712345	203	0	0	3.17336	0	AG(16)	AG	16
1596072	844573	23765	0	63,23	Gbrev_167	GGTGGTTGTTGTCTTAGCTTATG	58.461	43.478	0	0	0	1.9	2.46102	241,25	Gbrev_167R	GACACATGACTCGATTATAAGCATC	58.712	40	0	186	0	3.91	0.712345	203	0	0	3.17336	0	AG(16)	AG	16
1803791	949508	26473	0	301,25	Gbrev_168	TAATAAACATTAGGAGGCAGAGGTG	59.19	40	0	0	0	4	1.19046	481,24	Gbrev_168R	CAATGATAAGCAACCGTCGTATTC	59.316	41.667	0	187	0	1.75	2.31591	204	0	0	3.50637	0	AG(23)	AG	23
3401430	1796078	51225	0	579,25	Gbrev_169	AAATGACTCTATAACCTCCACAGTC	58.9	40	0	0	0	3.51	0.900395	759,25	Gbrev_169R	GCTAATTACACTAACGAACTTGGAG	58.767	40	0	188	0	3.86	0.766663	205	0	0	1.66706	0	AG(15)	AG	15
932291	485961	13717	0	57,24	Gbrev_170	CTTAAATGACTTTCACTCACCTGC	59.065	41.667	0	0	0	4.85	2.06511	239,25	Gbrev_170R	GCATAGATTTGTCCTCAGGTTTATG	58.804	40	0	189	0	1.9	0.804209	207	0	0	2.86932	0	AC(13)	AC	13
861870	450038	12779	0	362,24	Gbrev_171	GCGAAGAAGAAGAAATAGGTTGTG	59.132	41.667	0	0	0	3.33	2.13161	548,25	Gbrev_171R	GTGCGTGTGTGAAGATGTAATTATC	59.567	40	0	190	0	1.75	1.56736	211	0	0	3.69897	0	AC(13)	AC	13
2807218	1478926	41747	0	385,25	Gbrev_172	AGAGAACTTATACTACGCTCTGTAC	58.286	40	0	0	0	2.9	0.285531	573,25	Gbrev_172R	CGATATTGCCACTAATACTGAAAGC	59.164	40	0	191	0	3.51	1.16427	213	0	0	1.4498	0	AGC(15)...ACT(5)	AGC	15
3260612	1721509	49037	0	671,25	Gbrev_173	ATATCAAACCACATACACAGATGGG	59.719	40	0	0	0	4	1.71875	860,25	Gbrev_173R	GCAATTTGTATTCGTTCTCCTGTTC	59.961	40	0	192	0	3.18	1.96102	214	0	0	3.67977	0	ATC(15)	ATC	15
2740988	1444044	40923	0	39,20	Gbrev_174	ATCGACTGTAAGTTATGGAC	52.911	40	0	0	0	4.02	10.0893	230,25	Gbrev_174R	CTATTTAAGGACACAAGGACTAAGG	57.688	40	0	193	0	2.69	0.312353	216	0	0	10.4017	0	AG(15)	AG	15
1147769	604767	17165	0	316,20	Gbrev_175	ACGCGAACAATAAAGTATCC	54.581	40	0	13.65	0	2.59	8.41931	508,25	Gbrev_175R	GACCTTCACCTTTACCTATACAAAG	57.926	40	0	194	0	2.77	0.074307	217	0	0	8.49362	0	AG(23)	AG	23
3600645	1902074	54358	0	269,25	Gbrev_176	CTCTAAAGTCTCTAAACTCGTTCTC	57.507	40	0	0	0	2.87	0.492618	462,25	Gbrev_176R	TTTAGGTAGCCAAGAGAGTTTAGAG	58.608	40	0	195	0	2.43	0.607615	218	14.1	21.63	1.10023	0	AG(15)...AG(6)	AG	15
2009424	1056890	29635	0	137,25	Gbrev_177	TTTCTCCTTAGCCTGCATTAGATAG	59.017	40	0	0	0	2.08	1.01699	333,23	Gbrev_177R	AAACACACACTAACTGAGAGAGG	58.818	43.478	0	196	0	3.69	2.81758	219	0	0	3.83457	0	AC(17)	AC	17
467910	247266	7323	0	5,20	Gbrev_178	TCCGTATTCCTCTACCTCCC	58.099	55	0	0	0	4.3	5.09944	204,25	Gbrev_178R	TTATAGGTTGGGTGTTCTAGATTCG	58.964	40	0	197	0	3.34	0.963819	224	0	0	6.06326	0	AG(17)	AG	17
1937035	1017104	28315	0	542,25	Gbrev_179	GAGTATTCATCATTCTTCACACGAC	58.827	40	0	0	0	4.34	0.827417	746,21	Gbrev_179R	GCAGAGATGCGAAATTAGACG	58.235	47.619	0	198	0	4.18	4.23529	225	0	0	5.06271	0	AC(13)	AC	13
2022829	1064093	29889	0	638,18	Gbrev_180	GCGAGAGAGACCGATACC	57.072	61.111	0	0	0	2.73	7.92767	843,25	Gbrev_180R	CAGATGATTATACTGATTTCGCTGC	59.224	40	0	199	0	5.25	1.22388	230	0	0	9.15155	0	AG(16)	AG	16
1378334	727521	20261	0	2,22	Gbrev_181	GACGCTCTTCCGATCTTCTATC	58.928	50	0	0	0	2.08	3.92832	214,24	Gbrev_181R	GAGTCATAGAGAGACGTGAATTTG	57.948	41.667	0	200	0	2.32	1.05191	236	0	0	4.98022	0	AG(19)	AG	19
2336657	1230094	34918	0	24,21	Gbrev_182	CGTGAACAAAGGGAATCTGTC	57.93	47.619	0	0	0	3.51	4.06951	237,25	Gbrev_182R	GTAGAAGCTGAATTGTTGAAAGGTC	59.388	40	0	201	0	3.85	1.38781	238	0	0	5.45731	0	AG(19)	AG	19
2336657	1230094	34918	0	24,21	Gbrev_183	CGTGAACAAAGGGAATCTGTC	57.93	47.619	0	0	0	3.51	4.06951	237,25	Gbrev_183R	GTAGAAGCTGAATTGTTGAAAGGTC	59.388	40	0	202	0	3.85	1.38781	238	0	0	5.45731	0	AG(19)	AG	19
646255	339505	9904	0	738,25	Gbrev_184	CATAATGAACAGAATTTAGCAGCCC	59.556	40	0	0	0	5.19	1.55558	954,24	Gbrev_184R	TTATGTGTTTCGTTGGTTGCCTAC	60.788	41.667	0	203	0	3.18	3.78823	240	0	0	5.34381	0	AG(16)	AG	16
3050937	1611654	45872	0	10,20	Gbrev_185	AAAGGGCAATGAAAGAACAC	55.406	40	0	0	0	3.32	7.59447	227,25	Gbrev_185R	TTCTCTACCCGGTATACTTAAGAAG	57.964	40	0	204	0	2.85	0.036396	242	0	0	7.63087	0	AC(13)	AC	13
2353968	1239405	35200	0	38,20	Gbrev_186	TAGCGCTCTTTCCTTCTTCC	58.078	50	0	10.25	0	3.46	5.078	261,22	Gbrev_186R	AACGAGCTTCTATCCCAATGAG	58.699	45.455	0	205	0	2.9	3.69902	245	0	0	8.77702	0	AG(14)	AG	14
2353968	1239405	35200	0	38,20	Gbrev_187	TAGCGCTCTTTCCTTCTTCC	58.078	50	0	10.25	0	3.46	5.078	261,22	Gbrev_187R	AACGAGCTTCTATCCCAATGAG	58.699	45.455	0	206	0	2.9	3.69902	245	0	0	8.77702	0	AG(14)	AG	14
3048279	1610205	45832	0	167,25	Gbrev_188	TTTCCGGTCATTATCCATTTACCTC	59.72	40	0	0	0	3.85	1.72046	392,24	Gbrev_188R	GATTCCAACCTATACACATGAACG	58.471	41.667	0	207	0	3.95	1.47073	249	0	0	3.19119	0	AG(17)	AG	17
