# Supplementary material for: Development and characterization of microsatellite markers for the tsetse species Glossina brevipalpis and preliminary population genetics analyses
Source: Parasite. 2023 Sep 15;30:34. doi: 10.1051/parasite/2023038 (PMC10503490; doi:10.1051/parasite/2023038)
Supplement: Supplementary file 3 — Supplementary Table 2: List of genotypes (alleles) per locus for tsetse fly Glossina brevipalpis. Dye-labelled PCR were analysed by fragment analyser and the resulting data were read with Genemapper. [file parasite-30-34-s3.zip]

Archive with 1 entries (1 files):
- parasite230088-3-olm.txt
