# Supplementary material for: Development and characterization of microsatellite markers for the tsetse species Glossina brevipalpis and preliminary population genetics analyses
Source: Parasite. 2023 Sep 15;30:34. doi: 10.1051/parasite/2023038 (PMC10503490; doi:10.1051/parasite/2023038)
Supplement: Supplementary file 3 — Supplementary Table 2: List of genotypes (alleles) per locus for tsetse fly Glossina brevipalpis. Dye-labelled PCR were analysed by fragment analyser and the resulting data were read with Genemapper. [file parasite-30-34-s3.zip › parasite230088-3-olm.txt]

Individual	Pop	Gb5	Gb5	Gb28	Gb28	Gb35	Gb35	Gb48	Gb48	Gb66	Gb66	Gb72	Gb72	Gb73	Gb73	Gb92	Gb92	Gb158	Gb158	Gb165	Gb165
HLUEm1	HLUE1	241	245	229	229	221	233	229	266	0	0	0	0	0	0	0	0	193	193	0	0
HLUEm2	HLUE1	235	235	227	228	205	229	0	0	232	241	207	219	0	0	294	294	193	193	212	212
HLUEm3	HLUE1	225	239	0	0	233	233	0	0	223	232	217	221	248	248	292	294	193	195	212	212
HLUEm4	HLUE1	235	245	228	229	205	205	0	0	226	244	219	219	0	0	0	0	0	0	0	0
HLUEm5	HLUE1	235	235	227	228	205	205	0	0	232	244	207	219	248	250	0	0	0	0	210	212
HLUEm6	HLUE1	229	235	227	229	229	229	0	0	211	232	217	219	230	248	294	302	197	205	212	212
HLUEm7	HLUE1	235	235	227	227	0	0	0	0	244	244	219	231	248	248	0	0	187	195	212	212
HLUEm8	HLUE1	229	245	227	229	205	221	0	0	211	232	217	221	248	248	292	294	193	195	210	212
HLUEm9	HLUE1	229	231	227	229	205	205	255	266	229	232	219	221	242	242	292	294	193	193	210	212
HLUEm10	HLUE1	235	245	0	0	221	221	0	0	211	226	219	231	242	248	294	300	195	195	210	212
HLUEm11	HLUE2	241	245	233	237	229	229	253	255	244	247	207	219	250	250	294	294	187	195	210	210
HLUEm12	HLUE2	225	229	0	0	221	229	255	255	229	247	221	225	246	248	294	300	195	205	210	210
HLUEm13	HLUE2	231	235	228	233	233	233	255	266	241	244	219	221	248	248	292	304	195	195	212	212
HLUEm14	HLUE2	241	245	227	228	205	229	255	255	226	244	219	231	248	248	292	294	193	195	210	210
HLUEm15	HLUE2	225	235	233	237	205	221	0	0	232	232	207	219	248	248	294	300	193	195	210	212
HLUEm16	HLUE2	229	235	228	229	205	229	229	266	211	241	207	221	246	246	300	302	193	195	210	210
HLUEm17	HLUE2	225	225	229	233	205	205	253	255	247	247	213	219	230	248	300	302	193	197	210	210
HLUEm18	HLUE2	229	235	0	0	0	0	253	253	211	232	207	221	248	248	294	302	197	197	210	210
HLUEm19	HLUE2	225	235	227	228	229	233	255	255	244	247	219	221	248	248	294	302	195	197	210	212
HLUEm20	HLUE2	235	235	227	229	205	229	255	255	232	244	213	219	246	246	294	302	193	195	210	212
HLUEm21	HLUE2	235	241	228	229	221	235	255	261	232	244	219	219	246	248	292	302	193	195	210	210
HLUEm22	HLUE2	231	235	228	229	221	229	253	255	232	244	207	221	230	248	292	302	187	205	210	210
HLUEm23	HLUE2	229	235	228	229	221	229	255	255	211	232	221	231	248	248	292	292	187	197	212	212
HLUEm24	HLUE2	229	235	229	229	221	221	0	0	226	244	231	239	246	248	302	302	195	197	210	212
HLUEm25	HLUE2	229	241	229	229	229	235	253	266	229	244	221	221	230	246	302	314	195	197	210	212
HLUEm26	HLUE2	229	245	229	229	221	229	255	266	211	226	207	219	242	250	302	304	187	193	210	210
HLUEm27	HLUE2	231	235	228	229	221	229	253	269	244	244	219	219	230	250	292	292	193	195	210	212
HLUEm28	HLUE2	231	245	228	229	205	229	255	266	211	244	219	219	230	250	292	294	193	205	210	212
HLUEm29	HLUE2	235	235	227	257	229	229	255	266	232	241	217	219	248	250	294	294	195	195	210	212
HLUEm30	HLUE2	235	245	227	227	229	229	255	266	232	232	207	239	246	248	294	294	187	205	210	212
OVIm1	OVI	0	0	229	247	221	221	0	0	211	244	213	221	228	250	282	302	193	193	0	0
OVIm2	OVI	227	233	227	227	0	0	255	255	241	241	217	221	250	250	282	294	193	199	214	220
OVIm3	OVI	243	243	231	247	229	229	255	257	244	244	221	221	228	250	282	290	193	197	210	214
OVIm4	OVI	227	243	229	247	239	239	255	255	232	244	221	225	228	250	282	294	199	199	210	214
OVIm5	OVI	239	239	247	247	229	229	255	264	226	226	221	225	242	242	294	302	193	199	214	214
OVIm6	OVI	227	243	229	229	205	239	0	0	244	244	221	223	242	250	0	0	193	197	0	0
OVIm7	OVI	233	245	231	247	229	229	0	0	211	211	221	223	228	250	282	290	193	197	210	214
OVIm8	OVI	233	243	229	233	229	233	255	264	211	244	221	225	228	248	0	0	193	197	210	220
OVIm9	OVI	243	243	233	247	233	233	255	266	244	244	215	235	242	244	282	282	197	199	210	220
OVIm10	OVI	247	247	231	247	229	229	255	257	211	235	221	223	238	242	282	290	199	199	210	220
OVIm11	OVI	239	243	231	247	227	229	257	266	226	244	0	0	0	0	282	290	193	199	214	214
OVIm12	OVI	237	239	247	247	227	229	257	257	211	226	213	213	244	250	282	282	197	199	210	214
OVIm13	OVI	235	241	247	247	229	235	257	264	211	214	213	219	0	0	0	0	0	0	0	0
OVIm14	OVI	235	247	247	247	235	235	255	266	211	211	213	215	228	242	282	282	193	193	210	214
OVIm15	OVI	245	247	247	247	0	0	257	257	211	241	221	221	228	228	282	294	193	193	210	220
OVIm16	OVI	0	0	229	247	229	233	0	0	211	244	221	221	228	250	282	294	0	0	210	220
OVIm17	OVI	237	243	229	247	229	229	255	257	211	244	219	221	228	250	282	294	193	197	210	220
OVIm18	OVI	243	247	231	231	229	229	257	266	211	244	213	225	242	242	278	290	0	0	210	220
OVIm19	OVI	239	243	229	229	221	221	0	0	244	244	215	221	250	250	282	282	193	197	210	220
OVIm20	OVI	239	245	247	247	221	221	257	264	211	226	215	217	242	242	282	290	0	0	210	210
OVIm21	OVI	243	247	229	249	221	227	0	0	244	244	215	227	244	250	282	304	193	199	210	210
OVIm22	OVI	239	243	229	231	227	227	257	257	226	244	215	227	228	244	282	282	193	193	218	220
OVIm23	OVI	227	227	233	233	229	229	255	268	232	232	213	223	244	248	282	290	193	199	210	210
OVIm24	OVI	243	247	227	229	0	0	257	257	241	244	213	221	228	228	282	286	193	193	210	220
OVIm25	OVI	237	243	229	229	229	229	257	257	211	244	221	223	250	250	290	294	197	199	210	214
OVIm26	OVI	243	243	229	247	221	221	257	266	244	244	221	227	242	250	294	294	193	197	210	220
OVIm27	OVI	243	247	229	231	0	0	255	257	241	244	215	221	250	250	294	302	193	193	210	214
OVIm28	OVI	227	239	227	229	239	239	257	264	226	232	221	223	250	250	282	294	193	193	210	210
OVIm29	OVI	227	243	229	247	205	239	0	0	226	244	221	221	250	250	282	290	193	197	0	0
OVIm30	OVI	239	247	229	233	193	193	229	257	226	241	213	221	228	228	278	294	197	199	210	210
MOZm1	MOZ1	227	227	0	0	235	235	269	277	220	223	223	225	240	240	286	294	193	195	210	214
MOZm12	MOZ1	229	235	233	233	233	233	253	259	229	256	219	221	240	240	292	292	191	193	210	210
MOZm9	MOZ1	229	235	227	233	199	199	268	277	223	256	223	223	248	248	292	292	187	199	210	212
MOZm10	MOZ1	227	245	227	229	233	233	257	257	223	235	221	223	230	230	286	294	187	195	212	212
MOZm11	MOZ1	239	245	233	281	229	229	255	255	211	241	219	245	254	256	304	314	193	195	210	212
MOZm16	MOZ1	227	227	227	227	199	233	255	277	220	223	221	221	246	250	292	306	0	0	210	212
MOZm17	MOZ1	233	235	235	239	199	233	268	277	229	229	221	223	240	250	294	294	187	205	210	212
MOZm19	MOZ1	227	243	227	233	0	0	0	0	220	259	0	0	238	244	292	294	193	195	210	210
MOZm20	MOZ1	233	233	0	0	233	233	253	255	202	232	221	223	240	240	284	294	193	205	210	212
MOZm3	MOZ2	243	245	229	235	0	0	255	277	211	241	219	223	244	246	294	294	187	195	0	0
MOZm4	MOZ2	235	245	0	0	199	233	255	255	223	241	221	223	246	256	294	294	187	195	210	212
MOZm5	MOZ2	231	239	233	233	233	233	255	279	211	223	221	223	248	250	0	0	0	0	0	0
MOZm13	MOZ2	237	239	235	239	0	0	255	255	220	232	211	219	230	244	304	304	187	205	210	220
MOZm14	MOZ2	227	239	231	231	233	233	261	279	211	223	0	0	248	248	292	292	195	195	210	210
MOZm15	MOZ2	243	243	235	239	233	233	253	265	229	259	211	211	246	246	290	292	193	195	210	210
MOZm18	MOZ2	229	239	227	227	0	0	257	257	247	256	219	221	248	248	294	306	191	195	210	212
MOZm21	MOZ3	225	233	233	281	233	233	251	279	232	244	211	221	230	248	292	306	195	201	212	212
MOZm22	MOZ3	227	227	227	281	229	229	257	261	220	229	213	219	240	240	294	304	191	195	210	212
MOZm23	MOZ3	219	229	235	239	223	233	0	0	211	220	221	225	250	250	292	294	187	191	210	212
MOZm24	MOZ3	239	245	0	0	229	233	0	0	211	235	223	225	230	240	292	306	195	205	210	220
